# Supplementary material for: Livelihood and Dietary Transitions in Subsistence Populations of Northern Laos: Insights From Carbon and Nitrogen Stable Isotope Analysis
Source: Am J Biol Anthropol. 2026 Jul 31;190(4):e70326. doi: 10.1002/ajpa.70326 (PMC13428189; doi:10.1002/ajpa.70326)
Supplement: Supplementary file 2 — Table S1: Detailed information and isotopic composition of food samples collected in northern Laos. Table S2: Isotopic composition and related information of scalp hair samples collected in northern Laos. [file AJPA-190-e70326-s001.xlsx]

## Sheet: Sheet1
Table S1. Detailed information and isotopic composition of food samples collected in northern Laos
Sample ID	Common name / local name	Scientific name	Part	Sample type	Category 1	Category 2	Sampling site	Treatment	Defatted	%C	%N	C/N	d13C	d15N	Note
FSNN031	duck	Anas platyrhynchos domesticus	organ, blood	animal	local terrestrial animal	livestock	Nam Nyon	stir-fried	1	41.1374	10.4299	4.601	-27.0076	8.43953
FSNN030	duck	Anas platyrhynchos domesticus	flesh	animal	local terrestrial animal	livestock	Nam Nyon	stir-fried	1	44.7671	13.3327	3.91684	-25.6714	9.86522
FSPE011	duck	Anas platyrhynchos domesticus	flesh	animal	local terrestrial animal	livestock	Phia Mai Noy	boiled	1	46.7238	14.3439	3.79985	-25.0381	7.22003
FSPE010	duck	Anas platyrhynchos domesticus	blood	animal	local terrestrial animal	livestock	Phia Mai Noy	boiled	1	47.2633	14.2803	3.86084	-26.0051	5.43136
FSNN018	cattle	Bos taurus	flesh	animal	local terrestrial animal	livestock	Nam Nyon	boiled	1	40.5463	13.6445	3.46648	-23.7244	6.68882
FSNS002	cattle	Bos taurus	flesh	animal	local terrestrial animal	purchased meat	Na Savang	stir-fried	1	43.8783	13.7603	3.71978	-16.9644	8.45394
FSPE029	barking deer	Muntiacus spp.	flesh	animal	local terrestrial animal	wild animal	Phia Mai Noy	raw	1	45.0499	14.1191	3.72205	-25.3682	6.91797
FSTK028	buffalo	Bubalus bubalis	organ	animal	local terrestrial animal	livestock	Tuka	boiled	1	45.5718	13.9449	3.8122	-19.9201	7.65582
FSTK024	buffalo	Bubalus bubalis	skin	animal	local terrestrial animal	livestock	Tuka	fire-roasted	1	38.8853	14.2788	3.17679	-17.3656	8.13307
FSTK026	buffalo	Bubalus bubalis	flesh	animal	local terrestrial animal	livestock	Tuka	boiled	1	43.2917	13.799	3.65976	-19.8611	7.03812
FSNS009	buffalo	Bubalus bubalis	flesh	animal	local terrestrial animal	purchased meat	Na Savang	stir-fried	1	45.0407	14.0226	3.7469	-15.1116	7.49553
FSTK006	chicken	Gallus gallus domesticus	flesh	animal	local terrestrial animal	livestock	Tuka	boiled	1	45.3479	13.9984	3.77897	-24.1498	10.2072
FSPE043	chicken	Gallus gallus domesticus	flesh	animal	local terrestrial animal	livestock	Phia Mai Noy	raw	1	46.2854	14.2203	3.79691	-17.3096	8.42031
FSPE027	pig	Sus scrofa domesticus	organ	animal	local terrestrial animal	livestock	Phia Mai Noy	boiled	1	41.8708	9.73215	5.01877	-22.8138	5.76682
FSNN015	pig	Sus scrofa domesticus	flesh	animal	local terrestrial animal	livestock	Nam Nyon	stir-fried	1	44.8424	14.2176	3.67924	-25.1657	6.94595
FSPE025	pig	Sus scrofa domesticus	flesh	animal	local terrestrial animal	livestock	Phia Mai Noy	boiled	1	44.7645	13.8566	3.76853	-21.3618	5.74849
FSNS008	pig	Sus scrofa domesticus	flesh	animal	local terrestrial animal	purchased meat	Na Savang	boiled	1	44.3783	13.8773	3.73045	-19.1851	5.32741
FSTK023	chicken egg	Gallus gallus domesticus	egg	animal	local terrestrial animal	purchased eggs	Tuka	grilled	1	43.6775	12.9908	3.92209	-17.8302	3.01333
FSNN014	squirrel	Sciuridae	flesh	animal	local terrestrial animal	wild animal	Nam Nyon	boiled	1	43.7237	13.5556	3.76265	-25.4504	9.65819
FSNN022	small bird (haiyat)	Aves	flesh	animal	local terrestrial animal	wild animal	Nam Nyon	grilled	1	32.5307	9.76742	3.88516	-25.0104	5.7025
FSNN010	goby (nyan pro akkun)	Gobioidei	flesh	animal	aquatic animal	creek animal	Nam Nyon	steamed	1	34.4854	10.3185	3.89865	-26.0829	9.0434
FSNN012	small freshwater crab	Brachyura	claw (primarily shell)	animal	aquatic animal	creek animal	Nam Nyon	steamed	1	18.3938	2.50186	8.57637	-21.7639	4.57041
FSNN024	tilapia (paa nin)	Oreochromis spp.	flesh	animal	aquatic animal	farm-raised fish	Nam Nyon	boiled	1	44.4958	14.0478	3.69493	-24.4222	7.11614
FSTK018	tilapia (paa nin)	Oreochromis spp.	flesh	animal	aquatic animal	farm-raised fish	Tuka	boiled	1	42.129	13.1248	3.74441	-25.6922	7.88501
FSPE024	tilapia (paa nin)	Oreochromis spp.	flesh	animal	aquatic animal	farm-raised fish	Phia Mai Noy	boiled	1	44.1433	13.8194	3.72624	-23.7401	6.94685
FSNN035	canned mackerel in tomato sauce	Scombridae	whole	animal	packaged food	convenience food	Vientiane Capital	packaged	1	37.6432	9.87306	4.44764	-18.9354	13.1901
FSNN034	instant noodle (Tom Yum shrimp cream soup flavor)	NA	whole	other	packaged food	convenience food	Vientiane Capital	packaged	0	44.5314	1.44468	35.9575	-25.4298	2.58484
FSNS003	Torpedo rice cracker (vegetable flavor)	NA	whole	other	packaged food	snack	Na Savang	packaged	0	43.1083	0.495778	101.431	-19.0118	1.06176
FSNS006	Oishi green tea (honey lemon flavor)	NA	whole	other	packaged food	beverage	Na Savang	packaged	0	37.9394	0.056658	781.132	-21.3721	NA	Insufficient nitrogen for analysis
FSNS007	Red Bull	NA	whole	other	packaged food	beverage	Na Savang	packaged	0	37.51	0.333595	131.166	-13.7538	-0.866001
FSPE017	puffed snack (multigrain)	NA	whole	other	packaged food	snack	Phia Mai Noy	packaged	0	43.8971	1.00068	51.1724	-24.421	2.84469
FSPE018	wafer biscuit	NA	whole	other	packaged food	snack	Phia Mai Noy	packaged	0	49.9909	0.605401	96.3259	-24.0165	1.54197
FSPE019	puffed snack (rice–corn)	NA	whole	other	packaged food	snack	Phia Mai Noy	packaged	0	39.5839	0.439847	104.981	-18.6535	2.41995
FSPE020	Bird's Nest instant coffee powder	NA	whole	other	packaged food	beverage	Vientiane Capital	packaged	0	44.8197	0.570989	91.5664	-20.2313	2.26335
FSPE047	lollipop	NA	whole	other	packaged food	snack	Phia Mai Noy	packaged	0	38.5409	0.0219993	2043.66	-11.5956	NA	Insufficient nitrogen for analysis
FSNN002	fern (phak kuut)	Diplazium esculentum	leaf	plant	wild plant	wild plant	Nam Nyon	stir-fried	0	34.7741	3.61341	11.2262	-27.0479	2.46016
FSNN003	phak toh nai	Phyllanthaceae	leaf	plant	wild plant	wild plant	Nam Nyon	boiled	0	29.2895	2.66841	12.8043	-30.1422	8.70718
FSNN011	cudweed (kak kore mon khan)	Gnaphalium spp.	leaf, flowering shoot	plant	wild plant	wild plant	Nam Nyon	dried	0	32.3062	3.06262	12.3052	-32.2462	4.5296
FSNN017	mappun urot	Zingiberaceae	rhizome	plant	wild plant	wild plant	Nam Nyon	tam	0	31.5649	2.14148	17.1943	-27.1769	1.65269
FSNN019	bitter bamboo shoot (hnöö khom)	Indosasa sinica	shoot	plant	wild plant	wild plant	Nam Nyon	boiled	0	34.7518	2.94614	13.76	-29.9108	-0.47819
FSTK003	bitter bamboo shoot (hnöö khom)	Indosasa sinica	shoot	plant	wild plant	wild plant	Tuka	boiled	0	38.4202	2.66361	16.8262	-27.0118	-1.25198
FSPE009	fermented bamboo shoot	Dendrocalamus spp.	shoot	plant	wild plant	wild plant	Phia Mai Noy	fermented	0	32.618	1.29436	29.3966	-27.5979	-0.243845
FSPE032	country gooseberry	Phyllanthus emblica	fruit	plant	wild plant	wild plant	Phia Mai Noy	raw	0	39.1956	0.453264	100.874	-26.9951	-1.58392
FSNN016	riverweed	Cladophora spp.	whole	plant	riverweed	riverweed	Nam Nyon	dried	0	30.582	2.43417	14.6558	-31.9416	7.56603
FSNN004	banana flower	Musa spp.	flower (inflorescence)	plant	cultivated plant	semi-cultivated plant	Nam Nyon	dried	0	38.6246	3.65137	12.3396	-25.9032	3.34374
FSPE013	tropical guava	Psidium guajava	fruit	plant	cultivated plant	semi-cultivated plant	Phia Mai Noy	raw	0	42.3289	1.1644	42.4064	-27.6946	6.66725
FSPE021	papaya	Carica papaya	fruit	plant	cultivated plant	semi-cultivated plant	Phia Mai Noy	raw	0	36.18	1.36276	30.9703	-25.507	6.71402
FSNN007	oilseed rape	Brassica rapa subsp. Oleifera	leaf, stem, flower	plant	cultivated plant	cultivated vegetable	Nam Nyon	boiled	0	39.0249	5.16912	8.80683	-30.9315	2.93344
FSPE006	oilseed rape	Brassica rapa subsp. Oleifera	leaf, stem	plant	cultivated plant	cultivated vegetable	Phia Mai Noy	raw	0	39.3809	3.85637	11.9125	-28.9741	2.90544
FSPE007	oilseed rape	Brassica rapa subsp. Oleifera	leaf, stem, flower	plant	cultivated plant	cultivated vegetable	Phia Mai Noy	raw	0	40.2041	4.35067	10.7798	-29.29	2.7577
FSPE028	oilseed rape	Brassica rapa subsp. Oleifera	leaf, stem	plant	cultivated plant	cultivated vegetable	Phia Mai Noy	pickled	0	41.8325	2.52879	19.2973	-29.2894	4.79281
FSTK017	cabbage	Brassica oleracea var. capitata	leaf, stem	plant	cultivated plant	cultivated vegetable	Tuka	raw	0	36.9502	1.63506	26.362	-27.5913	3.41798
FSPE014	cabbage	Brassica oleracea var. capitata	leaf, stem	plant	cultivated plant	cultivated vegetable	Phia Mai Noy	raw	0	36.9165	2.31461	18.6053	-29.9045	0.166941
FSNN008	napa cabbage	Brassica rapa subsp. Pekinensis	leaf, stem	plant	cultivated plant	cultivated vegetable	Nam Nyon	boiled	0	32.9606	3.36056	11.4414	-27.9935	4.66237
FSNN006	anya moc khan	Piperaceae	leaf	plant	cultivated plant	cultivated vegetable	Nam Nyon	stir-fried	0	42.5894	5.44258	9.12834	-26.9356	9.41201
FSNN025	perennial buckwheat (khan han khan)	Fagopyrum dibotrys	leaf, seed	plant	cultivated plant	cultivated vegetable	Nam Nyon	boiled	0	38.691	6.4369	7.01178	-30.858	2.64967
FSTK025	pumpkin	Cucurbita spp.	fruit	plant	cultivated plant	cultivated vegetable	Tuka	steamed	0	37.1976	1.72356	25.1758	-28.9308	4.858
FSNN020	coriander (hööm pööm)	Coriandrum sativum	whole	plant	cultivated plant	herb/seasoning	Nam Nyon	dried	0	36.8663	2.97451	14.458	-28.836	11.3791
FSPE008	coriander (hööm pööm)	Coriandrum sativum	whole	plant	cultivated plant	herb/seasoning	Phia Mai Noy	raw	0	38.8728	2.66165	17.0369	-29.3894	1.48024
FSNN021	lemon basil	Ocimum africanum	leaf, stem	plant	cultivated plant	herb/seasoning	Nam Nyon	dried	0	38.7551	3.83914	11.7758	-31.2043	2.60748
FSNN027	chili pepper	Capsicum spp.	fruit	plant	cultivated plant	herb/seasoning	Nam Nyon	dried	0	46.0995	1.79065	30.0317	-31.4828	2.53127
FSNN028	garlic	Allium sativum	leaf	plant	cultivated plant	herb/seasoning	Nam Nyon	dried	0	37.1186	3.76522	11.5	-30.5708	5.90855
FSNN029	garlic	Allium sativum	bulb	plant	cultivated plant	herb/seasoning	Nam Nyon	dried	0	34.6074	2.80921	14.3708	-27.4157	0.912822
FSPE042	lemongrass	Cymbopogon citratus	stalk	plant	cultivated plant	herb/seasoning	Phia Mai Noy	raw	0	38.5065	0.894053	50.2419	-13.186	2.11094
FSTK029	upland non-glutinous rice (unpolished)	Oryza sativa	seed	plant	cultivated plant	rice	Tuka	steamed	0	39.0269	0.988472	46.0569	-26.9551	3.13797
FSPE053	upland non-glutinous rice (polished)	Oryza sativa	seed	plant	cultivated plant	rice	Phia Mai Noy	dried	0	40.1952	1.40425	33.3907	-26.5964	3.02863
FSNN037	paddy glutinous rice (polished)	Oryza sativa var. glutinosa	seed	plant	cultivated plant	rice	Nam Nyon	dried	0	38.892	0.992904	45.6928	-28.5388	4.74733
FSNN039	upland glutinous rice (polished)	Oryza sativa var. glutinosa	seed	plant	cultivated plant	rice	Nam Nyon	dried	0	39.0421	1.26529	35.9947	-24.9536	2.65056
FSNS010	paddy glutinous rice (polished)	Oryza sativa var. glutinosa	seed	plant	cultivated plant	rice	Na Savang	dried	0	39.1934	1.28907	35.4676	-28.3387	7.17043

## Sheet: Sheet2
Table S2. Isotopic composition and related information of scalp hair samples collected in northern Laos
ID	ID2	year	season	village	subsistence	%C	%N	C/N	d13C	d15N
1	1D	2019	dry	Na Savang	paddy	45.7	15.5	3.4	-22.6	10.8
2	2D	2019	dry	Na Savang	paddy	43.7	14.8	3.5	-22.8	11.3
29	29D	2019	dry	Na Savang	paddy	43.5	14.8	3.4	-22.6	9.6
31	31D	2019	dry	Na Savang	paddy	43.4	14.6	3.5	-23.6	10.4
35	35D	2019	dry	Na Savang	paddy	42.6	14.4	3.4	-22.5	10.5
36	36D	2019	dry	Na Savang	paddy	45.6	15.2	3.5	-22.6	10.2
37	37D	2019	dry	Na Savang	paddy	43.1	14.5	3.5	-22.3	10.6
39	39D	2019	dry	Na Savang	paddy	45.9	15.3	3.5	-23.6	11.1
44	44D	2019	dry	Na Savang	paddy	42.8	14.4	3.5	-23.1	11.2
46	46D	2019	dry	Na Savang	paddy	42.8	14.6	3.4	-23.6	12
50	50D	2019	dry	Na Savang	paddy	45.7	15.4	3.5	-23.4	10.6
54	54D	2019	dry	Na Savang	paddy	45.9	15.5	3.5	-23.2	11.2
55	55D	2019	dry	Na Savang	paddy	44.7	15.2	3.4	-21.6	10.5
58	58D	2019	dry	Na Savang	paddy	42.8	14.3	3.5	-22.7	10.7
59	59D	2019	dry	Na Savang	paddy	42.8	14.5	3.4	-21.6	11.1
60	60D	2019	dry	Na Savang	paddy	42.8	14.5	3.4	-22	10.8
61	61D	2019	dry	Na Savang	paddy	42.4	14.5	3.4	-22.6	10.8
66	66D	2019	dry	Na Savang	paddy	43.6	14.7	3.5	-21.7	10.4
69	69D	2019	dry	Na Savang	paddy	43.1	14.6	3.4	-23.8	10.4
70	70D	2019	dry	Na Savang	paddy	43.8	14.8	3.4	-23.9	11
71	71D	2019	dry	Na Savang	paddy	43.3	14.6	3.5	-21.8	10.3
72	72D	2019	dry	Na Savang	paddy	42.8	14.6	3.4	-23.1	10.5
80	80D	2019	dry	Na Savang	paddy	42.8	14.5	3.4	-22.5	10.8
84	84D	2019	dry	Na Savang	paddy	43	14.6	3.4	-22.8	10.8
91	91D	2019	dry	Na Savang	paddy	42.8	14.6	3.4	-22.4	11.2
93	93D	2019	dry	Na Savang	paddy	43.7	14.8	3.4	-22.6	10.6
94	94D	2019	dry	Na Savang	paddy	42.6	14.6	3.4	-21.8	10.9
97	97D	2019	dry	Na Savang	paddy	42	14.2	3.5	-22.7	10.4
98	98D	2019	dry	Na Savang	paddy	43.7	14.6	3.5	-22.3	10.2
100	100D	2019	dry	Na Savang	paddy	42.5	14.5	3.4	-22.9	10.7
109	109D	2019	dry	Na Savang	paddy	43.2	14.6	3.4	-22.4	10.4
110	110D	2019	dry	Na Savang	paddy	43.5	14.7	3.5	-23.1	10
112	112D	2019	dry	Na Savang	paddy	43.5	14.7	3.4	-22.5	10.8
117	117D	2019	dry	Na Savang	paddy	43.3	14.7	3.4	-23.2	10.9
118	118D	2019	dry	Na Savang	paddy	43.9	14.8	3.5	-23.1	11.1
119	119D	2019	dry	Na Savang	paddy	42.9	14.5	3.5	-23.5	10.1
122	122D	2019	dry	Na Savang	paddy	43.5	14.6	3.5	-21.8	9.9
123	123D	2019	dry	Na Savang	paddy	44.1	14.8	3.5	-23.6	11.1
124	124D	2019	dry	Na Savang	paddy	42.6	14.5	3.4	-22.7	10.5
126	126D	2019	dry	Na Savang	paddy	43.3	14.7	3.4	-22	10.7
132	132D	2019	dry	Na Savang	paddy	44.1	15	3.4	-22.2	10.5
136	136D	2019	dry	Na Savang	paddy	43.3	14.6	3.5	-21.4	11
142	142D	2019	dry	Na Savang	paddy	44.1	14.7	3.5	-22.1	10.1
146	146D	2019	dry	Na Savang	paddy	43.3	14.7	3.4	-21.9	10.6
149	149D	2019	dry	Na Savang	paddy	42.7	14.6	3.4	-22.1	10.8
151	151D	2019	dry	Na Savang	paddy	43.3	14.7	3.4	-22.8	10.7
152	152D	2019	dry	Na Savang	paddy	43.8	14.8	3.4	-22.5	10.3
154	154D	2019	dry	Na Savang	paddy	43.8	14.8	3.5	-23.3	11.1
156	156D	2019	dry	Na Savang	paddy	43.7	14.9	3.4	-22.2	10.9
157	157D	2019	dry	Na Savang	paddy	43.1	14.5	3.5	-21.6	10.4
158	158D	2019	dry	Na Savang	paddy	43	14.6	3.4	-22.5	10.8
290	290D	2019	dry	Na Savang	paddy	43.9	14.6	3.5	-22.1	11
291	291D	2019	dry	Na Savang	paddy	43.7	14.9	3.4	-23.3	11.1
295	295D	2019	dry	Na Savang	paddy	43.5	14.8	3.4	-22.1	10.6
297	297D	2019	dry	Na Savang	paddy	43.9	14.9	3.4	-21.8	10.3
299	299D	2019	dry	Na Savang	paddy	43.6	14.7	3.5	-22.7	11.1
300	300D	2019	dry	Na Savang	paddy	43.7	14.7	3.5	-23.1	10.8
301	301D	2019	dry	Na Savang	paddy	43.4	14.7	3.5	-23.1	10.4
306	306D	2019	dry	Na Savang	paddy	43.5	14.8	3.4	-22.6	10.3
308	308D	2019	dry	Nam Nyon	swidden	45.3	15.3	3.5	-22.3	6.7
309	309D	2019	dry	Nam Nyon	swidden	45.4	15.2	3.5	-22	7.4
312	312D	2019	dry	Nam Nyon	paddy	45.3	15.3	3.5	-23	8.8
313	313D	2019	dry	Nam Nyon	swidden	45.7	15.4	3.5	-22.7	7.1
315	315D	2019	dry	Nam Nyon	NA	45.5	15.4	3.4	-22.8	8
319	319D	2019	dry	Nam Nyon	swidden	43.4	14.8	3.4	-22.4	7.3
320	320D	2019	dry	Nam Nyon	NA	43.9	14.8	3.5	-23.1	7.9
324	324D	2019	dry	Nam Nyon	paddy	43.4	14.8	3.4	-23.6	9.9
327	327D	2019	dry	Nam Nyon	swidden	43.7	14.9	3.4	-22.4	8.8
330	330D	2019	dry	Nam Nyon	swidden	43.7	14.8	3.4	-22.3	7.1
331	331D	2019	dry	Nam Nyon	swidden	43.7	14.8	3.4	-22.3	7.5
332	332D	2019	dry	Nam Nyon	swidden	43.5	14.8	3.4	-22.4	8.1
335	335D	2019	dry	Nam Nyon	swidden	43.6	14.7	3.5	-23.1	9.2
337	337D	2019	dry	Nam Nyon	swidden	43.7	14.5	3.5	-22.5	6.7
339	339D	2019	dry	Nam Nyon	swidden	43.6	14.8	3.4	-22.2	7
342	342D	2019	dry	Nam Nyon	paddy	46.5	15.5	3.5	-22.9	8.6
346	346D	2019	dry	Nam Nyon	paddy	43.5	14.8	3.4	-23.1	9.7
348	348D	2019	dry	Nam Nyon	swidden	43.7	14.9	3.4	-22.7	8
351	351D	2019	dry	Nam Nyon	swidden	43.8	14.8	3.4	-22.5	7.8
353	353D	2019	dry	Nam Nyon	swidden	43.7	14.9	3.4	-22.3	7.2
355	355D	2019	dry	Nam Nyon	swidden	44	14.9	3.4	-22.3	7.2
359	359D	2019	dry	Nam Nyon	swidden	43.9	14.9	3.4	-23.5	8.7
368	368D	2019	dry	Nam Nyon	swidden	43.9	14.9	3.4	-22.5	7
370	370D	2019	dry	Nam Nyon	swidden	44	14.9	3.5	-22.3	7.8
372	372D	2019	dry	Nam Nyon	swidden	44.2	14.9	3.5	-22.7	7.8
376	376D	2019	dry	Nam Nyon	swidden	43.8	14.9	3.4	-22.6	7.2
386	386D	2019	dry	Nam Nyon	swidden	44.3	14.9	3.5	-22	6.9
387	387D	2019	dry	Nam Nyon	paddy	44	15	3.4	-22.7	8.8
389	389D	2019	dry	Nam Nyon	swidden	44.1	14.8	3.5	-22.2	6.9
392	392D	2019	dry	Nam Nyon	swidden	43.9	14.9	3.4	-22.1	7.6
393	393D	2019	dry	Nam Nyon	swidden	44.1	14.9	3.4	-22.5	8.2
395	395D	2019	dry	Nam Nyon	swidden	44.3	14.8	3.5	-22.7	7.2
396	396D	2019	dry	Nam Nyon	swidden	44.3	14.8	3.5	-22.2	7.1
397	397D	2019	dry	Nam Nyon	swidden	43.9	14.8	3.5	-22.2	6.2
398	398D	2019	dry	Nam Nyon	swidden	44.1	14.9	3.5	-22.4	8.1
399	399D	2019	dry	Nam Nyon	swidden	44.2	15	3.4	-22.8	7.4
400	400D	2019	dry	Nam Nyon	swidden	44.5	14.9	3.5	-22.4	7.1
401	401D	2019	dry	Nam Nyon	paddy	44.3	14.9	3.5	-23.5	8.7
402	402D	2019	dry	Nam Nyon	swidden	44.3	15	3.4	-22.2	6.9
403	403D	2019	dry	Nam Nyon	swidden	44.3	14.9	3.5	-23.1	8.6
405	405D	2019	dry	Nam Nyon	swidden	44.3	14.8	3.5	-22.2	8.6
407	407D	2019	dry	Nam Nyon	swidden	44.2	14.9	3.5	-22.5	7.6
408	408D	2019	dry	Nam Nyon	swidden	44	14.8	3.5	-22.4	8.5
409	409D	2019	dry	Nam Nyon	swidden	44	14.9	3.5	-23.1	9.2
410	410D	2019	dry	Nam Nyon	swidden	44.2	14.9	3.5	-22.8	8.3
411	411D	2019	dry	Nam Nyon	swidden	44.3	14.9	3.5	-22.7	10
413	413D	2019	dry	Nam Nyon	swidden	44.2	14.9	3.5	-22.6	7.3
415	415D	2019	dry	Nam Nyon	swidden	44.3	14.9	3.5	-22.7	7.5
416	416D	2019	dry	Nam Nyon	swidden	44	14.8	3.5	-22.5	8.3
417	417D	2019	dry	Nam Nyon	swidden	44.1	14.8	3.5	-22.7	8.5
418	418D	2019	dry	Nam Nyon	swidden	44.4	14.9	3.5	-22.7	7.7
419	419D	2019	dry	Nam Nyon	swidden	44.8	15.1	3.5	-22.9	8.6
1	1R	2018	rainy	Na Savang	paddy	44.6	15.1	3.4	-22.4	11.2
2	2R	2018	rainy	Na Savang	paddy	44.9	15.1	3.5	-22.7	11.2
29	29R	2018	rainy	Na Savang	paddy	44.6	15.1	3.4	-22.1	10.1
31	31R	2018	rainy	Na Savang	paddy	44.9	14.9	3.5	-23.3	10.6
35	35R	2018	rainy	Na Savang	paddy	44.6	15	3.5	-22	10.5
36	36R	2018	rainy	Na Savang	paddy	45.4	15.2	3.5	-22.7	10.7
37	37R	2018	rainy	Na Savang	paddy	49.3	15.5	3.7	-22.9	10.1
39	39R	2018	rainy	Na Savang	paddy	45.6	15.1	3.5	-23.6	11.3
40	40R	2018	rainy	Na Savang	paddy	44.8	15	3.5	-22.6	11.2
44	44R	2018	rainy	Na Savang	paddy	45.2	15.1	3.5	-22.6	11.6
46	46R	2018	rainy	Na Savang	paddy	46.1	15.5	3.5	-23.3	11.6
47	47R	2018	rainy	Na Savang	paddy	44.6	15.1	3.4	-21.7	10.6
50	50R	2018	rainy	Na Savang	paddy	44.9	15	3.5	-23.1	11.1
52	52R	2018	rainy	Na Savang	paddy	45.1	15.1	3.5	-22.1	11.3
54	54R	2018	rainy	Na Savang	paddy	45.1	15	3.5	-23.7	11
55	55R	2018	rainy	Na Savang	paddy	45	15.1	3.5	-21.8	10.6
58	58R	2018	rainy	Na Savang	paddy	44.7	15.1	3.5	-22.7	11
59	59R	2018	rainy	Na Savang	paddy	45.5	15.3	3.5	-22.1	11.6
60	60R	2018	rainy	Na Savang	paddy	45.2	15.3	3.5	-22.4	10.9
61	61R	2018	rainy	Na Savang	paddy	45.2	15.3	3.5	-22.7	10.5
66	66R	2018	rainy	Na Savang	paddy	45.6	15.2	3.5	-21.5	10.1
69	69R	2018	rainy	Na Savang	paddy	45.3	15.2	3.5	-23.3	10.3
70	70R	2018	rainy	Na Savang	paddy	45.2	15.2	3.5	-23.6	11.4
71	71R	2018	rainy	Na Savang	paddy	45.3	15.1	3.5	-21.7	10.5
72	72R	2018	rainy	Na Savang	paddy	45.3	15.2	3.5	-22.7	10.3
80	80R	2018	rainy	Na Savang	paddy	45.5	15.3	3.5	-22.8	11.3
84	84R	2018	rainy	Na Savang	paddy	45.5	15.2	3.5	-23.2	11.2
86	86R	2018	rainy	Na Savang	paddy	45.2	15.2	3.5	-21.5	11
89	89R	2018	rainy	Na Savang	paddy	45.7	15.1	3.5	-22.9	11
90	90R	2018	rainy	Na Savang	paddy	45.5	15.2	3.5	-22.9	11.4
91	91R	2018	rainy	Na Savang	paddy	45.4	15.3	3.5	-22.3	11.3
93	93R	2018	rainy	Na Savang	paddy	45.4	15.3	3.5	-22.6	10.8
94	94R	2018	rainy	Na Savang	paddy	46	15.5	3.5	-21.8	10.9
97	97R	2018	rainy	Na Savang	paddy	45.1	15.2	3.5	-22.6	10.6
98	98R	2018	rainy	Na Savang	paddy	45.2	15.1	3.5	-22.6	10.5
100	100R	2018	rainy	Na Savang	paddy	45.2	15.3	3.5	-22.3	10.4
101	101R	2018	rainy	Na Savang	paddy	45.4	15.2	3.5	-22.3	10.9
104	104R	2018	rainy	Na Savang	paddy	45.1	15.3	3.4	-22.3	10.4
108	108R	2018	rainy	Na Savang	paddy	45.2	15.2	3.5	-22.2	10.8
109	109R	2018	rainy	Na Savang	paddy	45.8	15.3	3.5	-22.6	10.9
110	110R	2018	rainy	Na Savang	paddy	45.1	15.3	3.4	-23.1	10
112	112R	2018	rainy	Na Savang	paddy	45.3	15.3	3.5	-22.4	11.4
113	113R	2018	rainy	Na Savang	paddy	45	15.2	3.5	-23	11.2
117	117R	2018	rainy	Na Savang	paddy	45.1	15.2	3.5	-22.2	11
118	118R	2018	rainy	Na Savang	paddy	45.1	15.1	3.5	-23.5	10.7
119	119R	2018	rainy	Na Savang	paddy	45.3	15	3.5	-23.3	9.5
122	122R	2018	rainy	Na Savang	paddy	45.4	15.3	3.5	-21.7	10.1
123	123R	2018	rainy	Na Savang	paddy	45.4	15.2	3.5	-22.8	11.4
124	124R	2018	rainy	Na Savang	paddy	45.3	15.2	3.5	-22.5	10.1
126	126R	2018	rainy	Na Savang	paddy	44.9	15.2	3.4	-22.2	10.6
129	129R	2018	rainy	Na Savang	paddy	45.2	15.2	3.5	-22.5	9.9
132	132R	2018	rainy	Na Savang	paddy	45.9	15.6	3.4	-22.1	10.6
134	134R	2018	rainy	Na Savang	paddy	45.1	15.3	3.4	-22.3	10.2
136	136R	2018	rainy	Na Savang	paddy	45.2	15.4	3.4	-21.8	10.7
142	142R	2018	rainy	Na Savang	paddy	45.3	15.2	3.5	-21.8	10.9
146	146R	2018	rainy	Na Savang	paddy	44.7	15.1	3.5	-22.3	10.3
149	149R	2018	rainy	Na Savang	paddy	45.1	15.3	3.4	-22.2	10.6
151	151R	2018	rainy	Na Savang	paddy	45.1	15.2	3.5	-23	11.1
152	152R	2018	rainy	Na Savang	paddy	45.1	15.2	3.5	-22.4	10.5
154	154R	2018	rainy	Na Savang	paddy	45.6	15.3	3.5	-22.7	10.2
156	156R	2018	rainy	Na Savang	paddy	45.5	15.4	3.4	-22.2	10.7
157	157R	2018	rainy	Na Savang	paddy	45.7	15.4	3.5	-21.9	10.6
158	158R	2018	rainy	Na Savang	paddy	45.9	15.5	3.5	-22.3	10.6
159	159R	2018	rainy	Na Savang	paddy	45.8	15.5	3.4	-22.6	10.6
